# Supplementary material for: Genome-Wide Patterns of Bracovirus Chromosomal Integration into Multiple Host Tissues during Parasitism
Source: J Virol. 2021 Oct 27;95(22):e00684-21. doi: 10.1128/JVI.00684-21 (PMC8549517; doi:10.1128/JVI.00684-21)
Supplement: Supplemental file 2 — Files S1 and S2<br>. Download JVI.00684-21-s0002.xlsx, XLSX file, 0.01 MB [file jvi.00684-21-s0002.xlsx]

## Sheet: FileS1
File S1. Fasta of all the DRJs we were able to annotate in CtBV, plus the ones of CcBV we used for our annotation.
>CtBV1_DRJ5
CATTAAATCATTTTGCCCCCTATTTAATCGGAAGTATTAGATAAACTTAATATCCTATATTCCTTTGTTATCTGTTCAGAATTTTGATTCAGAGTTCGAAAAGCTAT
>CtBV1_DRJ3
CTAATATCTCAATAGTGAGAAATAAATTCAATAGTAGAATTCACCCTTAATAGAACATCCG
>CtBV2_DRJ5
CCCTGACTATTTGATCAATATTTTAATTCATTATTTGAAAAGCTATTGAAATTAT
>CtBV2_DRJ3
TGGATTGAAAACAGCTACGATCAATTTTTAAGCCTGTTTTACGTTTGCACTAAAATATTTTTTTACCACCCATACACTTTTTGTGGACAATTTGAGAAGCTATTAGAGTATCAAATAAATTAGTGAATAAAATACTTTTAATATTACTCTAGATATTATTTAATTCATCATCAAAAATCATTTACTTCGAAATATTTT
>CtBV4_DRJ5
TATATATACTTAGAAAAAAGTTTATAGCTTTTTAAAATAGGTATTAAAATTTTGAACAAATCTATTTTGTATCCTAAGAAGTAAAACTAAAATACTATACATTAAAAGAAGAAT
>CtBV4_DRJ3
TTGTGTCATTTTGATAAGAGTGAATTTAGTTAGTGAACAGATGATTTATTAACAATGTATAATTTTGGAACGATGGATGAATGGAGTTCGAAGTTATAAAGCTTTTAAAAATGTATAAAAATTGTAA
>CtBV5_DRJ5
TATCAATAGATTATTTCTATAGCTTTTTGAATAATGAATTGAAATAACGATCATATATTTCTCTTTAGAACTTATATATTGAACAGACACAAATATAATG
>CtBV5_DRJ3
TTTTCATGGGGTTTTAGGGTCTGATTTTTAGTAGTGTATTAATTCTTGGTAAATAATGAATTTTTGGTCATTTAAGAGTTGACAAATGTGAGTTGCTTATAGCTTTTTCAATAATCGTCCGAATTATTGATTTTTATCGAGAAGTCGGATGAATTGCTAAAGGAATAAAGCGTTGATATACTTCACACATGA
>CtBV6_DRJ5
AAGTTTTATTTTAAATCAGACTGTAATGACTTGAATCATCAGATTTCTTATTTCTATATAGTGGAACTCTGATTAATCATTTTGTTCAACATTTAAGAAGCTTATAAATTTGTTGAATTTATAT
>CtBV6_DRJ3
ACGTTACGTTAAACCATTAGAAAAGCTACTTGATTGTGACATAAACAGAGAACTTGATAATCTGTTGATCCTTTTTCGATAGTGATTTGTTCATCATTGTTGTTCAAACACCATAGGAAAGATAGGA
>CtBV7_DRJ5
CTGCAACTTCAAGTTTTTGTATCAGATGCTAAAGTCGGTGTATTCAGTGCTCTTATAGATTTTGTTCACCATTTTCGTTCAAACCTTGAAAAGCATAGAATTTTTT
>CtBV7_DRJ3
AATTGTTTTTAATTAATTAAAAATGTTTTTTCTTTCGTTCAAAACTTGAAAAGCTATACAATCAGAACTCAATACAAATTAAAAACATATTTAAAAACTCTTTGGTTATTAATTTATTCAGTCATACAATTCAGTCAAAAATCATAACTGCTTTG
>CtBV10_DRJ5
AACGTCTACAGCTTTCTCGGTTTAGAATCAAAATGTTGAACAGATCTCTTCTATATGGCAACAGGTGAAGATCAAATTATCTATTTATGAGGGT
>CtBV10_DRJ3
TTATGTAGTCCTGATAAAGGTGAATTTACATTGTGAACATGTTGGTTACTTCTAGGGTATAGTTATTGAGCAAGTTACACATGAAGTGTAACTTATACAGCTTT
>CtBV11_DRJ5
TTTTGTTCAGGATTTTTGTTCATTATTTGAAAAGCTATGATACTTAGTAATTTAAAAAATT
>CtBV11_DRJ3
GAAAAGCTATATATTTTTGACATAAGTGAACAATCAATCCAATTTTAATATGTTTATTAATCACCAACTATGCAGCCTTTTAATTCACCAGCTAACATTAATTGAATA
>CtBV12_DRJ5
TATTAGCTTTTTAAATAATGAATTAAAAAGATGAACAAAGTTTTATTTAGAATAATATGTTGAATACCCTAATCTGAAACCATTTCAACAACTACTGTACAATAGGA
>CtBV12_DRJ3
CTATCATAATTTCTTATTTAGTGAATTATAATAAGTTTTCAATTATGTATAAGACATGTGTAAAGAGTTAATTAGTTGTTAATGAATTTTTAAAGTTATAGCTTTTCAAATTGCAAATTGAAAA
>CtBV14_DRJ3
TCTTCAATATAATATCATACTTAAATGATAACCTATTTAGAAAATTACAATCTAGCTTGGTTTTGAGAACAAAATTGACAGCAATTGGAAAAGCTATTAAAATGTAAAATATAATTCTTATTAAAATTCTCTTTATTCATTGCTTAATCACAAGTTACTCACGATTTAAATTCAGCTATTTAATAATAAGTAACA
>CtBV16_DRJ5
TCTTATAGCTTTTTTAATAATGAACAAAAATGTACCACAAATGCATATACAATACATACAAGTAAGTATCCTTAAC
>CtBV16_DRJ3
TTTCTGTGACTGGCACGTAGTGAATTTTAATCGTGTATAAATGTTGGCTACTTATAGATTCAAAGATGATTTAATGTTGCGCAGATACGTTATTCTTATAGCTTTTGCAAT
>CtBV17_DRJ5
TATTAACGTTTGATTAATCACCCTCATAAATAGATAATTTGATCTTCACCTGTTGCCATATAGAAGAGATCTGTTCAACATTTTGATTCTAAACTTAGAAAGCTGTATACTTTCAGTTCATTCAT
>CtBV17_DRJ3
ATACCCCAAAAGTAACCAACATGTTCATAATGTAAATTCACCTTTATCAGCATTACATAA
>CtBV18_DRJ5
TGTCACCAATAGATGGCGCTACAAGACAATGGTTTTGATGACGTCTTATAGCCCTAGACACTGATCAGCAGTTTTATTCAGGATTGAAGAAGCTTAAAATTTGTAAA
>CtBV18_DRJ3
TTTATTGACACTTGGTGGACGATTTTAAGAACTTACGGCTATCAGGCCTATAACCTGTTGAATCGTTTTCTCATATCGCTACTGGTTGACAATTTTGAAAGCTTAAAATTTGTAAACTCATACCTCATTTACTAAAAAGTAACAGCTAATAAATTACCAATTAGAATCGTCCGAAAATTCACAATACGTCACGTAGTTTCT
>CtBV19_DRJ5
AAACAACTTATTTCAATAGCTTTTCGAATAATGAACTGAAGTAGTGAACAAATGTCCAAGATAAACAAAAAAAAAATGTTCGTGAGTCATGAAATTTTCCATAGCTCTATATCA
>CtBV19_DRJ3
AGCAGGCAAAATTTTTTCGAGTAAATTTAAGTAAAGAATTAATTGCGTCTAGCGCATGGCTTAAAAGTATCTAATATAATGATTTATGTAAAGCTCTAATAGCTTTTCCAATTATTTTTCTAAATTATAACTTTAAAAGGTTACCAAATATCTTCAACAAAATAAATGTTTTCGATTTGAAGATTATTTATTATATAAATAGGC
>CtBV20/33_DRJ5
TTTGATAGGCTTCTTGATAATGAACGAAAATAGTGATCAACTCTCTATAGTAAGTCATTTTTTCATACTAACAGGTCTAGAGTC
>CtBV20/33_DRJ3
GTATTTGAATAAGAATAATGAATAAATTAATATCCAAAATGTATCAACAGGTTATCAAATCATCT
>CtBV23_DRJ3
AATCAACCAATTGACCAATTTATCTCTATCTTGGCTTGATTATCATAACCAAATTCGTTCCACAATTTGAAAAGCTATTTGTTTATGATTTTTGTTAATGATTTACAATAATTTTAACCGTAATGTAATTTCATTTAGATCAATTATTAAATTCAGCTGTATTAAAAAACATTC
>CtBV24_DRJ5
CAAAAATATAAAAGCTGTAAGTGAAAATATCCTGAGATTTTATTCAGTATTTTTGTTCGTCATTTAAAAAGCTACAAAATATT
>CtBV25_DRJ5
AAACACTCCTTAAAGTGAATGATAAAATGTTTCCTTCCTAATCTTGAATACTGACATGTTGTGGAGAGTTGTTCACTATTTTTGTTCATCATTTAGAAAGCTATATAT
>CtBV26_DRJ5
TATTTTATTGGCTACAATAGTGATATCTATAAAGCATTAATGACGAATAAAATTCAAGTTCTAAGAGCTTTCGAAAT
>CtBV26_DRJ3
TGTTATTGTATCAGAATAGCACAGAATTAATAGAGCAATTTTATTGGCTACAATAGTGATATCTATAAAGCATTAATGACGAATAAAATTCAAGTTCTAAGAGCTTTCGAAATAATAAATTTTTATGATGACATTGAAAAAAATAAGATCAATTAATTTTATTATATTAGTAGGAGATATAGAGGGGG
>CtBV27_DRJ5
GATATATTATCTCACTATACATTTATTAAGCGAAAATATTAAACGCTGTAAGTGAAAATATCCTGAGATTAAATTCAGGATTTTTATTCGCCATTCAAAAAGCTATAGA
>CtBV27_DRJ3
TGTAACCTCTCAATTATCCAAAAATTCGCTATTTATTAACCATCCTGATTCAGCTTTAGCACAGAACTA
>CtBV28_DRJ5
TTTAATCAGAGTTGCTCGTTTTTGAGCAATATCTACCGGATTACGTCATAGGGTTGAGAGTCGGAGAGTTGTTCGTCATTTTCATTCATTATTTAAAAAGCTAAA
>CtBV28_DRJ3
TAAAAAGCTTAAGACTTAAAAAGCAACTCACGATTTATCTACGTCTTATGTTAAAGTTATTCTTCATTAAATTACTATTTTAATTCCTAAATCGTTACCCATAATGACC
>CtBV30_DRJ5
GAACTTAAATGATGAACAAATTTTCAGGATAGAGGTAACAAGGTATTAAACTATTAAACCATTATTTTTATCAGTAAATCATGAAAAA
>CtBV32_DRJ5
AAGCTTAAGATTTGTAAACTCATACCTCATTTACTAAAAAGTAACGGCTAATAAATTACCAATTAGAATCGTCCGAAAATTCACAATACGTCACATAGTTTTTC
>CtBV32_DRJ3
AAAGTAACTGGACTTGGTAGTTTCTGAGCAATATCTACCAGATCACGCCCCAGTGCCGAGGGTCATAGAGTTGTTCATCATTTTTATTCACTATTTAAAAAGCTTAAGATTT
>CtBV35_DRJ5
AAAATTTTATAGCTTATTAAATATTGAACAAAAATACTGAACAAAATCCAGCCCATAAGCCTCTAGGTAAATTTCTTCTTTATCACCTACAGCTCGCCATTTTGCAAA
>CtBV35_DRJ3 Note: Overlap CcBV18_DRJ3
TTAACCGACTAACCTGGTTATGATTTTGAATTACGATCAAATTGCGGCTCGAGAACAAATTAAGTATGAATAGTGCAGTAATTAGTTTGATATTTTATAGCTTATTAAATTGTTTATTAGAATTACTGATTATTTTTATTGACACTTGGTGGACGATTTTAAGAACTTACGGCTATCAGGCCTATAACCTGTTGAAT
>CtBV36_DRJ5
AAGATTTAATAGCTTTTTAAGGAATGAACAAAACTTCTGAACAGCTAGTCATCTTGAGAGATTCAAGAGGTATTAGAACAGATACGGAGTTGTGTTTATTTCAAA
>CtBV36_DRJ3 Note: Overlap CcBV2_DRJ3
GTTCCAAAATACTTCAGCGTGATTCTAAGTAATGAATTAATTGTGTCTAAAGCATGATATATAAACAAATAACTTCATACTTGATGTAGTATTCTCATAGCTTTTCGAATTCTGGATTGAAAACAGCTACGATCAATTTTTAAGCCTGTTTTACGTTTGCACTAAAATATTTTTTTACCACCCATACACTTTTTGTGGA
>CcBV1_DRJ3
TATAGGGGTGTTCTATTAAGGGTGAATTTAACTATTGAATATATTTCCCACTATCGAGATATTAGTGCAGAATTATTTACGAATAGACATTATGTTCTATAGCTTTTTAAATTCCTAATAAAAAAAAACATTATTGTTTGTAAAAATTACTTGCAGTGTGCTTAAAAATTGAATGTAATAATAATAATCATCAATTAATTTAAT
>CcBV2_DRJ3
AAGAAAATATTTCAGTATAAATGATTTTTAATGATGAATTAAATGATATCTAGAGTAACATTAAAAGCATTTTATTCACTAATTTATTGAATACTCTAATAGCTTTTCAAATTGTCCACAAAAAATGTGTGAGTGGTAAAAAAAAAATATTTTAGTGCAAACGTAAAGCAAGCTTAAAAATTTACCGTAGTGGTTTTAAATCCA
>CcBV3_DRJ3
GACATAGTTATGTGCCAAAGCTGAATCAGGATGGTTTATAAATAGCGAATTTTCGAGTTATTGCTAGGTTACAAGTCCGGAACAACTTAACAAATTAAGAAGCTTTTCGAATTATGTATATTGAAGCTATTTGCACGGCTTTTAAGCACGTAATTTACTGTAAAAAATGTATCATACTTTTAGTGTTTAATTTACAGCAACATG
>CcBV5_DRJ3
TTTTCATGAGGTTTTAGGGTGTGATTTTTAGTAGTATATTAATTCTTGGTAAAGAGTGAATTTTTTATGATCCAAGAATTGACAAATGTGAGTTGCTTATAGCTTTTTCAATTGTCGTCTGAATAATTGATTTGTGTAGAGAAGTCGGATGAATTGCTGAAGGAATAAAGCGTTGATATACTTTACGCATGATCATGAGTAATA
>CcBV6_DRJ3
TCCTATCTTTCCTACGGTATTTGAATAAGAATGATGATTAAATCACTATCGAAAAAGGATCAATAGATTATCAAATCATCTGTTTATGTCACAATCAAGTAGCTTTTCTAATTGTTTAACGTAACGTTCAGAATAAGAGATTGTATAAACTCATGTTATATTTTTTACGAACTATCTCAGAAACGTAAGTCATAATAATTGATC
>CcBV7_DRJ3
CAAAGCAGTTATGATTTTTGACTGAATTGTATGACTGAATAAATTAAAAACTAAAAAGTTTTCGAGTATGTATTTAATTTGTACTTAGTTCTAATTGTATAGCTTTTTAAATTTCGTTATTAAAAAGAAAGATTTTAAAATAATTAAAAACAATTCAAAGTGATTTGAATTCGATCGAATCATTTTAAAATCATTTTTTGACTC
>CcBV8_DRJ3
TAAGGTTAAGTTTTTAGGGTGTGATTTTTAGTGGTGTATTAATTTTTGGTAATGAGTGAATAGTTGATGACCTAAGATTAAATAAATGTGAGTTTCTTATAGCTTTTTTGATTGTATACTTATATATATATATATATATATATATATATATATATATATATATATATATATACTCCCCCGTATACTTCAACTAATAAAAAGCGA
>CcBV9_DRJ3
CGATACATTTTCCGATCAAGCTGAATTTAGAAAGTAATCTAATTGAGACTTTATTGCGGTTAAAATTGTTTTTAATCATTAACAAACTTCATAAGCAAATAGCTTTTCAAATTTCGAAACGAATCAATTGATGAAAGTTGGTTATGATAATAAATCAAATCAAGAATACTTATCTGAGACTAGTTGTCATGATGATTAGTCAAT
>CcBV10_DRJ3
TATTATGTAGTCCTGATAAAGGTGAATTTACATTGTGAACATCTTGTTTACTTCTAAGGTATAGTTGTTGAGTAAGATACACATAAAATGTATAGTATACAGCTTTTGGAATCCTAAACGCTGAGTAGTCAAATTTTTAAAATTTCCTGAAAATTTGTAAACTCAATCTACGTAGCCTAATAATTAATAAAAAAATAAAACAAT
>CcBV11_DRJ3
TACTCAATTAATATCACCTGGTGAATTAAAAGACTGCATTGTTAGTGATTAATAAACATGTTAAGGTCGGATTGTTTGTTTATTTATGTCAAAATAATATAGCTTTTCTAATTGTTTACTAAAGATTATTCTATGAGAAGCCATCCAAAGTTGCACTCGCTAATATTTCGCACTCTTTAAAGTTGACAGAATTAATTCGCTAAT
>CcBV12_DRJ3
CTGTCATAGTTTCTTATGCAATGAATTATAATAAGTTTTCAATTATGTATAAGACATGTGTAAAGAGTTAATTAGTTGTTAATGAATTTTTTGAAGTTATAGCTTTTCCAATTGCAAATATGAAAAAATGATTGACAAATATTTACATATTTCTCAGCAGCAGTTTCAATGATGATTACTAACTTTACATCTTGCATCAGAAAC
>CcBV13_DRJ3
GTAAATGAAGACTCATTTATGTGAATTTAAAGAAAGAGCTAATTGTGACTAGAGCCTGGATTAAAAGTATCCAATGCAATCATTTATGTAAATTTCAAATAGCTTTTCCAATTCTGTATCCAACTTGGAAATTGATATTGCACCTAATGTCTTTAATCAAATAAATACGTTCGGTAATGCTGTTATAAATGTATTGAACATTCA
>CcBV14_DRJ3
TGTTACTTATTATTAAATAGTTGAATTTGAATCGTGAGCAACTTGCAATTAAACCTTGAATTAAAAAGATATCAATAAGAATTATATATTACATTTTAATAGCTTTTCCAATTGTCATCAACTTTGTTCTCAAAACCAAACTAGATTGTAATCTACCAATCAGGTTATCCTTTAAGTACGATATTATATTGAAGAGGGTAGATG
>CcBV15_DRJ3
TTTTACTGACCGCTCCGGTTATGATTTTAAATCACGATCAAATTGCGGCTTGGGAGCAAACAAAGTATGGATACTGCGGTAATAAGTTTAATATTTGTATAGCTTTTCTAATTGTTTATTTGAATGATTGATTACCTTCATTCACATTTGATGGACGATTTCAAGAACTTACGACTATCAGGCCCATAATCTGTTGGATCATTT
>CcBV16_DRJ3
GTTTTTGTTGCCGGCATGTGGTGAATTCTAATCGTGCATAAATGGTGACTACTTATAGATTCAAAAATGATTTAGCATTTCGCAGATGCGTTATTCTTATAGCTTTTACAATTCTTGACCTTTGCAAAAGTATTTTTGTAAGATTTTGCTGCTAGATTATGTTGATAACTTTGCCAACAGGTTATAGGCCAGGTATGAGGTCAA
>CcBV17_DRJ3
TATTATGTAGTCCTGATGAAGGTGAATTTACATTGTGAACATGTTGCTTACTTCTGAGGTGTAATTGTTAAGTAAGGTACACATAAAGTGTACAGTTTACAGCTTTTAAAATTTTAAACAGGGGAAAAATATGTTTTGCTTTGATAAGTTTAAGGAGATCCAAGTACCCTCCTAGTGTAAAGAATATCTATAAAAAAATAATAC
>CcBV18_DRJ3
GAGAAACTATATGAAGTATTGTGAATTTTCGAACGATTCTAATTGGTAATTTATTAGCCATTACTTTTTAGTAAATGAGGTATAAGTTTAAAAATATAATAGCTTTCAAAATTGTCAATAAGTAGCGATATGAGAAAATAATCCAACAGGTTATGGGCCTGATAGTCGTAAGTTCTTGAAATCGTCCACCAAGTGTCAATGAAG
>CcBV19_DRJ3
AGCAGGCTAAGTTTCTTCAAGTGAATTTAAGTAAAGAGTTAATTACGACTAGAGCATGGCTTAAAAGTATCTAATACAATCATTTATGTAAAGCTCTAATAGCTTTTCCAATTGTTTTTCTAAATTATAAATTTGAAAGATTACCAAATGTCTTCAATAAAATAAATGATTAATGTGTTAAAATTATTAATTATATAAGTAGGC
>CcBV20_DRJ3
TTCTATCTATCCAGTGGTATTTGAATAAGAATAATGAACAAATCTCTATCGAAAATGTATCAACAGGTTATCAAATCATCTGTTTATGTCACAATCATATAGCTTTTCTAATTGTTAATTGTAAGCGTTAGGATGAGATAATGAAGAAACCCATGTTGTATTTTTTTCGAATCATTTCCCGACATAAGACTTGATCGTAATATT
>CcBV21_DRJ3
TTCATGCTTAATTTATAATGCGTGATTTATAATGTGTATTAATTTATGGTAAAGAGTGAATAGTTGATGACTCAATAATCGACAAATGTGAGTTGCTTGTAGCTTTTTGAATTGTGTAATTACTTTTTTTTCTAACTTTTCGCTTTTTATTAGTTGAAGTATACGGGGGAGTATATATATATATATATATATATATATATATAT
>CcBV22_DRJ3
GGGTTCCAAAATACCTTGGCGTGATTCTGGGTAATGAATTAATTGTGTCTAAAGCATGATCTATAAACGAATGATTTTATACTTGATGGAGTATTCTAATAGCTTTTCAAATTATGGATTTAAAACCACTACGGTAAATTTTTAAGCTTGCTTTACGTTTGCACTAAAATATTTTTTTTTTACCACTCACACATTTTTTGTAGA
>CcBV23_DRJ3
CGGAATATTTTTCAATCTAGCTGAATTTGATAAGTGATCTAAATGAGAATTTATTACAGTTAACATTATTGTTAATCATTAACAAACTTCATAAATGAATAGCTTTTCAAATTGTAGAACGAATTAATTGATTACAGTTGGTTATGATAATCAAGCCAAAATAATCAAGCTAAGATAGAAATAAATTGGTCAATTTTTTGTTTA
>CcBV24_DRJ3
AACATAGTTATGTATCAAAGTTGAATCAGGATGGTTTATAAATAGCGAATCTTTGCGTTTTAGAGAGGTTACAAATCCGGGATAAATTAGCATATCAAGTAGCTTTTCGAATTATGTATGTTGAAGTTATTTGCAGTGCTTTTGAGCGCACAATTTACTGTAAAAAATGTATCATACTATATTGTTTTGAATTTGATAAGAATT
>CcBV25_DRJ3
CTGTTAACTTTTCAATTCGATTGAATTTAATAGTTGATCTGATTAAGATCTCAATACGGTTAATATTAATGTTAATTATTAATCAAAGTCATAATCAAGTAGCTTTTCAAATTCCAGATCAAATCGATTAGTTCACGTTAAACATCACAACAAATGTACGAAAGCAAATTTATGTCAAGTTAAATGTCACCCTGATTAATAATT
>CcBV26_DRJ3
TGTTGTCTTATCAAAATAGCACGGAATTTATAGAGCTATTTCATTGGTTACAATAGCGATATCTATAAAGCATTAAAGGTGATTAAAATTCAAGTTCTACAGCTTTTCAAATTGTAAGTCAATTTTTATATTGAAAAAAAATAAAATCAATTAATTTCATCAATTGTTTTATTATATTAGTAGGAGATATAGGGGGGGGGGGTA
>CcBV27_DRJ3
GACATAGTTATATGCCAAAGCTGAATCAGGATGGTTTATAAATAGCGAATTTTTTAGTTATTGCTAGGTTACAAGTCCGGGACAACTTAACAAATTAAGAAGCTTTTCGAATTATGTATCTTGATGCTATTTGCACTGCTTGAATTTGATACGAATTGTATTTAATTTATAGCAACATGCACGTATAAAAGTGGTGCGATTAGC
>CcBV28_DRJ3
catggggttttatttttaaaatgatttttagtttcgtattaattcttggtaaatagtgaattttttatgattcaatagtcgataaatgtgagatgcttatagctttttcaattgtcgtctgaataattgatttgcataagaaagtcgtatgcattattaatgaaattaaagcgtgctcaacaatacttttttttcaagattatt
>CcBV29_DRJ3
GGTCATTATTGGTAGCGATTTATGAATTAAAAGAGTAATTTAATGAAGAACAACTTTAACATACGACGTAGATAAATCATGAGTAACTTTTTAAGTCTTAXAGCTTTTTACTGTCTTTTTGGACAATTAAGCTATTAAAGCTTATTTATTGGTGTAATCTTACACTAAACATTTATCAACTGAGTCAATATCTAAATGAAGGAAT
>CcBV30_DRJ3
tagtatgaaaattacttctagtgaatttaaacgaagagctaatagtgtctagatgatagcttaaaggtatctaatgtgatcatatatgccaagttctaatagcttttccaattgtttatcaaactttagaattggaaaaataaccaaatgccttctacaagaaaatttttttggtaatgctagtacaagtgtatgaaagatacg
>CcBV31_DRJ3
AAGAAAATATTTCAGTATAAATGATTTTTAATGATGAATTAAATGATATCTAGAGTAACATTAAAAGTATTTTATTCACTAATTTATTGAATACTCTAATAGCTTTTCAAATTGTCTACAAAAAATGTGTGAGTGGTAAAAAAAAAATATTTTAGTGCAAACGTAAAGCAAGCTTAAAAATTTACCGTAGTGGTTTTAAATCCA
>CcBV32_DRJ3
GAGAAACTATACGAAGTATTGTGAATTTTCAGACGATTTTAATTGGTAATTTATTAGCCGTTACTTTTTAGTAAATAAGGTATGAGTTTAAAAATATAATAGCTTTCAGAATTGTCAATAAGTAGCGATATGAGAAAATGATCCAACAGATTATGGGCCTGATAGTCGTAAGTTCTTGAAATCGTCCATCAAATGTGAATGAAG
>CcBV33_DRJ3
CGATACATTTTCCGATCAAGCTGAATTTAGAAAGTAATCTAATTGAGACTTTATTGCGGTTAAAATTGTTTTTAATCATTAACAAACTTCATAAGCAAATAGCTTTTCAAATTTCGAAACGAATCAATTGATGAAAGTTGGTTATGATAATAAATCAAATCAAGAATACTTATCTGAGACTAGTTGTCATGATGATTAGTCAAT
>CcBV35_DRJ3
ATTAACCGACTGACCTTGTTATGATTTTGAATAACGATCAAATTGCGGCTCGGGAACGAATTAAGTGTGAATATTGCGGTAATTAGTTTGATATTTGTATAGCTTTTCGAATTGTTTATTTGAATTATTGATTATCTTCATTGACACTTGGTGGACGATTTCAAGAACTTACGACTATCAGGCCCATAACCTGTTGGATTATTT
>CcBV36_DRJ3
GGGTTCCAAAATACCTTGGCGTGATTCTGGGTAATGAATTAATTGTGTCTAAAGTATGATCTATAAACGAATGATTTTATACTTGATGGATTATTCTAATAGCTTTTCAAATTATGGATTTAAAACCACTACGGTAAATTTTTAAGCTTGCTTTACGTTTGCACTAAAATATTTTTTTTTTACCACTCACACATTTTTTGTGGA
>CcBV37_DRJ3 Note: Not homologous with CsBV37 nor CtBV37
CAAAGCAGTGATGATTTCTGACTGAATTCCATAACTGAATAAATTGAAAACTAAAAAGTTTTTGAATATGTATTTAATTTGTTATAAGTTCTAATTGTATAGCTTCTTAGATTTCCGTATTAACAAAAAATAGTACACTTTTATACTTACATAATATATTATTAAAGTAATTATAAACAATTCAAAGTGATTTGAATTCGATCGAATAATTTT-TAATTATTTTT
>CcBV1_DRJ5
ATATAAACTGATAATAAAAGTCTATAGCTTTTTAAACTTTGAATTAAAATTCTGAACAGATAATCAAGGAATATAGGATACTAAAATATTTAATATATCGTATTTAATTCGAGGCAAAATAATTAAATG
>CcBV2_DRJ5
AGTTAGCTAACTCAATAATTTCAATAGCTTTTCAAATAATGAATTAAAATATTGATCAAATAGCCAAGGTACACGGAGAGAAAAATGTGGAAATCATTCCTATAATTTTAATGAAATATTTTCCTATAC
>CcBV3_DRJ5
GTGTGTGTGTGTGCTAAAATTTTATAGCTTTTTAAATGACGAACAAAAATACTGAATAAAATCTCAGGATATTTTCACTTACAGCTTTTTATATTTTTGCTCACCCTTGTGGACATAATTCTCTAAAAA
>CcBV4_DRJ5
TATATATATTAAAAAAAAAATCTACAGCTTTTTAAAATTCGAATTAAAATTTTGAACAAATCTATTTTGTATACTAAGAGATAAAACTAGAATAAAAACATTAAAAAAAAAATCTGGTTCTTTGAACTA
>CcBV5_DRJ5
GCACATATCAATAGATTATTTCTATAGCTTTTTGAATAATGAATTGAAATAACGATCATATATTTTTCTTTAGAACTTTCGGTATACTAAACAGACAAACAAATATGATGTGACGTTTCTGAATATCAG
>CcBV6_DRJ5
ATAAAAATTCAACAAAAAATTTATAAGCTTTTTAAATATTGAACAAAATGACTGATCATAGTTCTACAATATAGAAATGAGAAAACTGATGATTAACGTCATTACAGTCTAATCTATAACAAAACTTCA
>CcBV7_DRJ5
TGACATTATCCAAAAAAAAGCCTAAAGCTTTTCTAGATCTGAACAAAAATGGTGAACAAAATCTTAAAGAGCACTCAATACACCGACTTTAGCATCTGGTACAAAAACTTAAAGTTGCAGTTTTTCAGC
>CcBV8_DRJ5
GCACCTATCAATAGATTACTTCTATAGCTTTTTGAATAATGAATTGAAATAACGATCAGATATTCTAAAATAGAACTTTTCGGTATATTGAACAGTCACACTTATATTATATCTAGACTGGTGAATCTA
>CcBV9_DRJ5
AACGATAAAAACCAAAGATTCTATAAGCTTTTTGAATAGTGAACAAAAATAGTGATCAACTCACTACAGTTTGTCATTTTTTCAAACTGACATAAGGTCTAGCGTCCAAATCACTGTACACTAAGCCAG
>CcBV10_DRJ5
aaaaatggatgaaacgaaagtctacagctttctaagtttagaatcaaaatgttgaacagatctcttctgtatggcaacaggtgaagatcaaattctctatttatgagggt
>CcBV11_DRJ5
AATTTTTTAAATTACTAAGTGTCATAGCTTTTCAAATAATGAACAAAAATCCTGAACAAAAGAAACTAACATATACAGCAAAAATTTACTTGTTAAAGTTTCCTTATTCCTGACTGAAGAGAAGTTTTT
>CcBV12_DRJ5
TTCTTTATTGAATAACATTTCTAGTAGCTTTTTAAATAATGAATTAAAAAAATGAACAATGTTTTATTTATAACAATATATTGAATACCCCAATCTGAAACCATTACAACAATTACTGTAGAAAAGGAA
>CcBV13_DRJ5
AAATTGACTACTTGACAATTTCAATAGCTTTTTGAATAACGAATTAAAATGGTGATCAGATAGTTTCCCTAATATAAACAATTCGATAAAGAGTAGAAGTTCGTTCATATGCTATCTTTTCTACGAAGA
>CcBV14_DRJ5
TAAGTTATTTACTTAAAAGTAAAATAGCTTTCGGAATTTTGAACAAAAATCCTGAATAAAGTTACTCGTGATATCTTTACATAGAGGCATTTCTCAAACTGGTCCCAGTGAAGCCGTTTACTTTTATAT
>CcBV15_DRJ5
TCAATTTAAGCATGAAAAAGTTTACAGCTTATTAAATGTTGAACAAAAATACTGAACAAAATCCAGTAAATAAGCTTTTAGGTCATCATAAGTGTAATCAACATCGTCGTTCACCAGGAACCTCATTCA
>CcBV16_DRJ5
TCAATATATAACTATAAAATCATATAGCTTTTCTAATACTGAATAAAAATATACCACAAATGCACATACGGTACATAAGAGTAAGTATCCTTAACGGGTGAAGATAATGAATATACCTGGAAGCTACAT
>CcBV17_DRJ5
AAAAATGGATGAAACGAAAGTCTACAGCTTTCTAAGTTTAGAATCAAAATGTTGAACAGATCTCTTCTGTATGGCAACAGGTGAAGATCAAATTCTCTATTTATGAGGGTGATTAATCAAACGTTAATA
>CcBV18_DRJ5
GTAATAATTTATTTTAAAAATCTATAGCTTCTTCAATTATGAATAAAACTGCTGATCAGTGTTTAAGGTTATAAGACGTCATCAAAAGCATTGTCTTGCGGCGCCATCTATTGGTCACATCTTGATTCC
>CcBV19_DRJ5
TGATATACAAACGACTTATTTCAATAGCTTTTCGAATAATGAACTAAAGTAGTGAATAAATAGCCAAGATAAACGAAACAAGACGATCAAAAGTCATAAAATTTCTTATAGCTCTATATCACGAAAATC
>CcBV20_DRJ5
TCTTCCAACTTGATAAAAATTTATAAGCTTTTTAAATACTGAACAAAACGACTGATCAGAGTTCAACAATAACAATATAATAACAATACTTGACCCACTTTTTTAATACTACAAATTTTTCCGATTGAC
>CcBV21_DRJ5
GCACCTATCAATAGATTACTTCTATAGCTTTTTGAATAATGAATTGAAATAACGATCAGATATTCTAAAATAGAACTTTTCGGTATATTGAACAGTCACACTTATATTATATCTAGACTGGTGAATCTA
>CcBV22_DRJ5
TATCGGATTATTAATAAAATTTAATAGCTTTTTAAGAAGTGAACAAAACTTCTGAACAGCTAATCATCTTAAGAGATGCAAGAGATATTAAAACAGATACGGAGTTATAGATTTTATCAAATCTAATGG
>CcBV23_DRJ5
AATGTTAGGAACCAAAGATTCTAATAGCTTTCTAAATAATGAACAAAAAGTGTGATTAACTACCTAGAACCCGTCGCTTTTTTAAGCTTCACACGAGACAAATTGCATACACTTAAAACAAGTCAGAAA
>CcBV24_DRJ5
ATGTGTGTGTCTGCTAAAATTTTATAGCTTTTTGAATGACGAACAAAAATACTGAATAAAATCTCAGGATATTTTCACTTACAGCTTTTTTTATTTTTGCTTACCCTTGTGGACATAATTCTCTCAAAA
>CcBV25_DRJ5
AGTCTTAGTAATCACAGATATATAGCTTTCTGAGTGATGAACAAAAATAGTGAACAACTCTCCACAACATGTCAGGTTCTTCAAGATTAGGAAGAAATAATTTTATCACTCATTTTAAGGAGTGTTT
>CcBV26_DRJ5
TATAGTGATTTTGGAAATATTTTAAAGCTTTTGAAATAATGAATAATAATTATGAATTAATCAATTAAATAAACCACAACGAGCCAGCTCATTCCGTTAATGGTGTCCATAAAAGGAAAGGCTCGGTAA
>CcBV27_DRJ5
GTGTGTGTGTGTGCTAAGATTCTATAGCTTTTTGAATGAAGAACAAAAATACTGAATTAAGTCTCAGGATATTCTCACTTACAGCTTTTTATATTTTCGCTTAATAAGTGTATAGTGAGACAATCTATC
>CcBV28_DRJ5
ATCCTTCATTATCGAGAGAATCTTAAGCTTTTTGAATAATGAATAAAAATGATGAACAATTCTTTGATCCTCAACATTATGACGTAATTTAATAGATATTGCTCAAAAATGACCAAGTCCGTTAAATTT
>CcBV29_DRJ5
ATCGTTCACTAATAAGGAAATCTTAAGCTTTTTGAATAGTGAATTAAAATGATGAACAACTCTCTTATCAACACTATGACGTAATCTGGTAGATACTGCTCAAAAACGACCAAGTCCGTTAAATTTCAA
>CcBV30_DRJ5
AATGAGATAACACTAAAAATTTAATAGCTTTTTGAAAAATGAACTTAAATAACGAACAAATAATCAGGATAGAGGTAACAAGGTGTTAAACTATTAAACCATTGATTGTACCCATAAATCATGAAAAAT
>CcBV31_DRJ5
AGTTAGCTAACTCAATAATTTCAATAGCTTTTCAAATAATGAATTAAAATATTGATCAAATAGCCAAGGTACACGGAGAAAAAAATGTGGAAATCATTCCTATAATTTTAATGAAATATTTTCCTATAC
>CcBV32_DRJ5
ATCGTTCATTAATGAGGAAATCTTAAGCTTTTTGAATAGTGAATAAAAATGATGAACAACTCTCTGACCCTCGACACTATGACGTAATCTAGTAGATATTGCTCAAAAACGACCAAGTCCGTTAATTTT
>CcBV33_DRJ5
AACGATAAAAACCAAAGATTTTATAAGCTTTTTGAATAGTGAACAAAAATAGTGATCAACTCACTACAGTTTATCATTTTTTCAAACTGACATAAGGTCTAGCGTCCAAATCACTGTACACTAAGCCAG
>CcBV35_DRJ5
TTAATTTAAGCATGAAAAAGTATGTAGCTTATTAAATATTGAACAAAGATACTGAACAAAATCCAGTCCATAAGTCTCTAGGTAAATTTCTTTTTAATCACCTACAAACCGCCATTTTGCAAAAAACAA
>CcBV36_DRJ5
TATCGGATTATTAATAAAATTTAATAGCTTTTTAAGAAGTGAACAAAACTTCTGAACAGCTAATCATCTTAAGAGATGCAAGAGATATTAAAACAGATACGGAGTTATAGATTTTATCAAATCTAATGG
>CcBV37_DRJ5 Note: Not homologous with CsBV37 nor CtBV37
TGATATTTTACaaaaaaa-GTCTAA-GCTTTTCTAGATCTGAACGAAAATGGTAAACAAAACCTCAAGGAACCCTGAATACACCGATTTTAACATCTG

## Sheet: FileS2
File S2. Fasta of all 16 HIMs we annotated in CtBV, plus the 12 HIMs of CcBV, including the one we corrected in S11.
>CtBV1_HIM
CTAAATTTCGACAACGAGTAGGACCCTAGTCATGGCCAGTACAATAAGTATGAAAAATCCAAAAACGCCACCAGGGATGTACGTGATCTGAAAATTAAGAGACTTAGATCCTGTTCTGAAAT
>CtBV4_HIM
TAAATTTCGACATTGAACCCAGGCCTGGTGGATGTTCAATACATTTTGTATAGGAAATCGTATAATCCTAACTGTAATAGTTGCGATTTGGAAATTTTTGGACTCGGCAAAAATTCAGCTG
>CtBV7_HIM
TAATTTTCGACATGAAAATTGTCCCTGGTTTAAATTGGTCCAGAATGTACGGGATTTGAAGGACTGCTGGTCTTTTTATACCAGTTATGGTTGCAATTGTGAAACTAACGGGACTTAGAATTAATTTTACATTC
>CtBV10_HIM
TTAGATTTCGACATTGAACATAGCCCTGGTCGAAGCTCAATACATTTTGTATGGGAAATCGTATAACCCCACCAGTAATAGTCGCGATCTGGAAATTTTTAGACTTAGCAAATTTTTAGCTGT
>CtBV11_HIM
AAAAAAATCACATTTTTTTCTTAAGTTTCTACATTGCACCGTTTGCGGGTCAGTGAAGAGAGATTGTGCAGGAACTTTCATACATTTGCTTAAACTTGACAAGGTACAGTTCTAATCTTGAAAATTACGAGAGATTGAAAAATTGTGTTT
>CtBV12_HIM
TTAGATTTCCATTTCAAAAGCTCTCCTGGTAGCATTTTAGACATTTATATAGAAATTGTATAGTTTTGTAAACAAACTGGGTCAATTCGACCAGTCAAATTTTCGAAGTCGAAATTTT
>CtBV14_HIM
TAAATTTCGACATGGAAACTAATACTGGTAGCCGTCAGTGAAGTTAATATGGATTTTCCCTTAATTCTACTAGTAGTGTTCGCTATGTGAAAATTTAGGAACTTAGTAAAACTTCAACATT
>CtBV16_HIM
TTATTTTTCGTCATGGCGTATGACCCTGGTCGAGTGGTAGTCTAAAATGTATCGAGTTTCATATAAAGCTACTAGTAATCATCTTAATCAGGAAAATTACGGACTTAGCAAAATTTTACCTCT
>CtBV17_HIM
TTAGATTTCGACATTGAACATAGCCCTGGTCGAAGCTCAGTACATTTTGTATGGAAAATCGTATAACCCCACCAGTAACAATGGCGATCTGGAAATTTTTAAACTTAGCACATTTTCAGCTGC
>CtBV26_HIM
CGCTGACGACTTTTTTTCCAAGTCCCTTAATTTCCAGTTCGCGTACTTTACAGGTCGACTTAGTACAAAATCCTACTGATTTGTATGGAGGGCTTACCAGCAAAAATCTCCATGTCGAAATTTCA
>CtBV35_HIM
ATGAAGTAAAATTGCTAAGTTCCTCAGATTTCGAGATCACTACCTTTACTGGTGGCAAAAGTCTTAAATCTTATACAACTAGTACAAGAATCTACGACGATCTGACCAGTAGAGTTGGCAATGTAGAAATTTAT
>CtBV18_HIM
CGTCGCAATTATTCTAAGTCCCTGATTTTTCAGTTCGCGACGTTGCCTAGTGGACATTACGAAAATCCAATACATTTAGTACTGGCGTCTACTAGGCAAGTTATCCATGTAGAAATTAACAAATTAACTACCATTATAAAAT
>CtBV24_HIM
TCACATGGCATGTAAAGACCCTTTAATTTCAAGTTTGAAACTTCTACTAGTGTGATGTGAGAATGTCCCATACAATTTGTAGGAAAATCTATGATGAATTGACATGGATGGTACCTGAAGTCGAAATTTAGAAATTAATTGCTTTAAAGTACG
>CtBV27_HIM
ATCGAGCGGCATGTAAGTCCCTTAAATTTCAGGTTCGAAAGCTTTACTAGTAAGAAATAAAAAGATCCCATACAATTTGTATGAATATCAGCAAGGAAATGACATGTATAATTCCTGAAGTCGAAATTTAGAAAATGATTGCTTTAAAGTACG
>CtBV28_HIM
TTGTTTTATCAGAGAAGTCCGCTAACTTTCAAGCTTAGGAACCTTACTAGTAGAGCAAAAGCACTAGTTGACTGTTCTTCAGAGACTCCATTCAATTGAGGCTATTGCTATCAACTGAATCAACTAGAATAAATTTTGATGTCGAAAAATAAGAAAAAATCGTTGTTATTTCAC
>CtBV32_HIM
GCTCAGAAACTACCAAGTCCAGTTACTTTCAAGTTTAGGAATCTCCCTGGTAGCGCGAAAGCTCTAGCTGACTGTTCTTCAGAGACCATACAATTGGGACTATTGCTAGTCTGAGTTGACTAGGATGAGCTTTGATGTCGAAAAATACACAAAAATTCATTGCTTTTGCA
>CcBV1_HIM
CTAATTTTCGACAACAAAAAGACTCCTGGTCGAGGGTAGTACAATAATTATGAGAAATCCTGAAATACTAACAGGAATGTACGCGATCTGAAAAATTAAGAGACTTAGACTCGCTCTGAAATAT
>CcBV4_HIM
CTAAATTTCGACATCGAGATGAGCCCTAGTGGGCGCTCAGTACATTTTGTATAGGAAATCGCATGATCTTAACAGTAATAGTCGCGATCTGGAAATTTATGGACTTAGCAAACATTCAGCTGTA
>CcBV7_HIM
ATAATTTTCGACATGAAAACTGTTCCTGGTCTGAATTGGTTAGGAATGTATGGGATTTGTAGGGATGCTGGTCTTTTTGTACCAGTTATAGTAGCGATTGTGAAACTAACGGGACTTAGAATTAATTATACATTC
>CcBV10_HIM
TTAAATTTCGACATTGAACAGGTCCCTGGTTGACGCTCAGTACATTTTGTATAGGAAATCGCATTACCCCAACAGTAATGGTCGCGATCTGGAAATTTATAGACTTAGAAAATATTTAGCTGTA
>CcBV11_HIM Note: bondaries re-defined thanks to the HIMs of CtBV
GCAACTTTCAAGATCAGAACTGTACCTTGTCGAGTATAAGCAAATGTATGAAAATTCCTATACAACCTCTCCTTCACTGACTAGCAAACGTTGCAATGTAGAAACTTAAAAAAAAATGTGATTTTTTTT
>CcBV12_HIM
TTAGTTTTCGATTTCAAAAGCGTTACTGGTAGCATTTTAGACATTTGTATAGAAATCGCATCAGTTTTATATACAGACCGGGTCAGTTCGACCAGTCAAGTTTTCGAAGTCGAAATTTTA
>CcBV14_HIM
ATAAATTTCGACATGAAAACTAAGACTGGTAGCCGTCAATAGAAGTTAGTATGGATTTTCTCTTGATTCTACTAGTAATGTTCGCTATGTGAAAAATTTAGGAACTTAGAAAAATTTCAACGTT
>CcBV15_HIM
ATAAATTTCTTCATCGCAAACCCTGCAAGTCTGATGCTCGTAGATTTTTATACTAATTGGGTAGGATTTATGACTATAACGGTACTCGTAAGCTTTGCGTGCTGAAACATAACGAACTTAGTAATTTTGCTCCATGAA
>CcBV16_HIM
TTATTTTTCGTCATGGAGTATGACCCTGGTCGAGCGGTAGTCTAAAATGTATGGAGTTTCATATAGAGCTCTGGTCGATTCTACCAGTAAAGGTCTCGATCAGGAAAATTACGGACTTAGCAAAATTTTACGTCT
>CcBV17_HIM
TTAAATTTCGACATTGAACAGGTCCCTGGTCGACGCTCAGTACATTTTGTATAGGAAATCGCATTACCCTAACAGTAATGGTCGCGATCTGGAAATTTATAGACTTAGAAAATATTCAGCTGCA
>CcBV26_HIM
TGAAATTTCGACATGGAAACCTTTACTAGTATGCCCGCCATACAAATCAGTAGGATTTTAGACCAAGCACAACTGTAAAGTACGCGAACTGAAAAGTTAAGGGACTTAGAAAAAAGTCATCTGCG
>CcBV35_HIM
ATAAATTTCTACATTCCAAACTCTCCTGGTTGGATCGTCGTAGATTTTCATACTAATTGTATAAGATTTAAGACTGTTGCTACCAGTAAAGTTTGCGATCTCGAAATCTAAGGAACGTAGTAATTTTGCTTCAT
